# Supplementary material for: A Scoping Review on Biopsychosocial Predictors of Mental Health among Older Adults
Source: Int J Environ Res Public Health. 2022 Sep 1;19(17):10909. doi: 10.3390/ijerph191710909 (PMC9518331; doi:10.3390/ijerph191710909)
Supplement: Supplementary file 1 [file ijerph-19-10909-s001.zip]

Archive with 1 entries (1 files):
- ijerph-1868443-supplementary.pdf
